# Supplementary material for: A prospective pilot study of genome-wide exome and transcriptome profiling in patients with small cell lung cancer progressing after first-line therapy
Source: PLoS One. 2017 Jun 6;12(6):e0179170. doi: 10.1371/journal.pone.0179170 (PMC5460863; doi:10.1371/journal.pone.0179170)
Supplement: S1 Table — Detailed information on potentially therapeutically actionable alterations identified in 12 SCLC tumors. (XLSX) [file pone.0179170.s001.xlsx]

## Sheet: Level 1
Study Id	Gene (HGNC)	Genomic Location	Effect	Aberration Name	LOG2FC	SV Pair Coordinates
SCLC_0001	LCK	chr1:32745595	LCK (G429W)	Missense
SCLC_0001	KIT	chr4:55524084	KIT (Overexpressed 4.2)	Over Expressed Gene	4.15865
SCLC_0002	EGFR	chr7:55259515	EGFR (L858R)	Missense
SCLC_0002	PTEN	chr10:88768900	PTEN (Deleted -2.3)	Focal Copy Number Loss	-2.3194
SCLC_0003	MET	chr7:116339500	MET (Gained 4.5)	Focal Copy Number Gain	4.4687
SCLC_0003	KIT	chr4:54966900	KIT (Gained 1.3)	Focal Copy Number Gain	1.3046
SCLC_0003	NF1	chr17:29667651	NF1 (F2351fs)	Loss Of Function
SCLC_0003	NEDD9	chr6:11185503	NEDD9 (M796fs)	Loss Of Function
SCLC_0003	PDGFRA	chr4:54966900	PDGFRA (Gained 1.3)	Focal Copy Number Gain	1.3046
SCLC_0004	PARP1	chr1:226555800	PARP1 (Breakpoint)	Structural Variant Breakpoint		+:1:226555800|-:11:60249000
SCLC_0004	DUT	chr15:43678350	DUT (Deleted -1.0)	Focal Copy Number Loss	-1.0126
SCLC_0004	FAM175A	chr4:78528650	FAM175A (Deleted -1.0)	Focal Copy Number Loss	-1.022
SCLC_0004	FAN1	chr15:25654050	FAN1 (Deleted -1.0)	Focal Copy Number Loss	-1.0182
SCLC_0004	MLH1	chr3:36414300	MLH1 (Deleted -1.0)	Focal Copy Number Loss	-1.0134
SCLC_0004	WRN	chr8:31015040	WRN(Splicing Acceptor/Donor Loss)	Splice-site Loss
SCLC_0006	LIG4	chr13:108862899	LIG4 (I240F)	Missense
SCLC_0006	PTEN	chr10:79797800	PTEN (Deleted -1.1)	Focal Copy Number Loss	-1.056
SCLC_0006	PTEN	chr10:89692887	PTEN (C124Y)	Missense
SCLC_0006	TOP2A	chr17:38544767	TOP2A (Overexpressed 8.3)	Over Expressed Gene	8.28593
SCLC_0007	ATRX	chrX:76938129	ATRX (E873D)	Missense
SCLC_0007	CCND2	chr12:4357930	CCND2 (Overexpressed 7.9)	Over Expressed Gene	7.85825
SCLC_0007	CCND2	chr12:4385350	CCND2 (Gained 1.4)	Focal Copy Number Gain	1.4341
SCLC_0007	CDK4	chr12:58121000	CDK4 (Gained 3.2)	Focal Copy Number Gain	3.1585
SCLC_0007	HDAC7	chr12:48189750	HDAC7 (Gained 2.9)	Focal Copy Number Gain	2.8744
SCLC_0007	ROS1	chr6:117700295	ROS1 (D842Y)	Missense
SCLC_0007	SLCO1B3	chr12:20848550	SLCO1B3 (Gained 2.9)	Focal Copy Number Gain	2.9074
SCLC_0008	ARID1A	chr1:27092600	ARID1A (Deleted -3.8)	Focal Copy Number Loss	-3.7517
SCLC_0008	ASNS	chr7:97487621	ASNS (E291fs)	Loss Of Function
SCLC_0008	BACH1	chr21:30926000	BACH1 (Deleted -1.6)	Focal Copy Number Loss	-1.6635
SCLC_0008	ERCC5	chr13:103339000	ERCC5 (Deleted -1.7)	Focal Copy Number Loss	-1.7106
SCLC_0008	LIG4	chr13:103339000	LIG4 (Deleted -1.7)	Focal Copy Number Loss	-1.7106
SCLC_0008	MLH1	chr3:23250000	MLH1 (Deleted -1.7)	Focal Copy Number Loss	-1.7265
SCLC_0008	MN1	chr22:26000350	MN1 (Deleted -1.7)	Focal Copy Number Loss	-1.6953
SCLC_0008	NF2	chr22:26000350	NF2 (Deleted -1.7)	Focal Copy Number Loss	-1.6953
SCLC_0008	PTCH1	chr9:98205261	PTCH1 (Underexpressed -5.2)	Under Expressed Gene	-5.17921
SCLC_0008	RPN2	chr20:35835853	RPN2(Splicing Acceptor/Donor Loss)	Splice-site Loss
SCLC_0008	RRM1	chr11:198050	RRM1 (Deleted -1.7)	Focal Copy Number Loss	-1.7181
SCLC_0009	CDKN2A	chr9:20694400	CDKN2A (Deleted -2.7)	Focal Copy Number Loss	-2.7401
SCLC_0009	HDAC3	chr5:141009628	HDAC3 (T116A)	Missense
SCLC_0010	ATRX	chrX:76937629	ATRX (T1040N)	Missense
SCLC_0010	BRAF	chr7:140507856	BRAF (K205N)	Missense
SCLC_0010	BRIP1	chr17:59853803	BRIP1 (T686S)	Missense
SCLC_0010	DDR2	chr1:162749994	DDR2 (F842L)	Missense
SCLC_0010	DDR2	chr1:162749995	DDR2 (Q843K)	Missense
SCLC_0010	FLT3	chr13:28592697	FLT3 (N816K)	Missense
SCLC_0010	LIG4	chr13:108863609	LIG4 (A3fs)	Loss Of Function
SCLC_0010	SMO	chr7:128846326	SMO (G388W)	Missense
SCLC_0010	TET2	chr4:106157116	TET2 (V694L)	Missense
SCLC_0011	ERBB4	chr2:212495261	ERBB4 (L669M)	Missense
SCLC_0011	PIK3R1	chr5:67591097	PIK3R1 (N564D)	Missense
SCLC_0012	FGFR1	chr8:36642000	FGFR1 (Gained 1.0)	Focal Copy Number Gain	1.0409
SCLC_0012	IDO1	chr8:36642000	IDO1 (Gained 1.0)	Focal Copy Number Gain	1.0409
SCLC_0013	PMS2	chr7:6027253	PMS2(Splicing Acceptor/Donor Loss)	Splice-site Loss
SCLC_0013	STAG2	chrX:123205065	STAG2 (M809V)	Missense
